# Supplementary material for: Current practices in neonatal pain management: a decade after the last Italian survey
Source: Ital J Pediatr. 2025 Feb 14;51:48. doi: 10.1186/s13052-025-01896-x (PMC11829570; doi:10.1186/s13052-025-01896-x)
Supplement: Supplementary file 1 — Supplementary Material 1. Appendix 1 Directors’ and Operators’ questionnaire. [file 13052_2025_1896_MOESM1_ESM.zip]

Archive with 2 entries (2 files):
- Appendix 1_Directors Survey Questionaire .docx
- Appendix 1_Operators Survey QUESTIONNAIRE.docx
